# Supplementary material for: Unfolded Protein Response Inhibition Reduces Middle East Respiratory Syndrome Coronavirus-Induced Acute Lung Injury
Source: mBio. 2021 Aug 10;12(4):e01572-21. doi: 10.1128/mBio.01572-21 (PMC8406233; doi:10.1128/mBio.01572-21)
Supplement: TABLE S1 [file mbio.01572-21-st001.xlsx]

## Sheet: textTableTrans
		FB1_0H	FB1_12H	FB1_24H	FB1_36H	FB1_48H	MVE1_0H	MVE1_12H	MVE1_24H	MVE1_36H	MVE1_48H
apoptosis, UPR	intrinsic apoptotic signaling pathway in response to endoplasmic reticulum stress	0	0	0	0	0	0	2.14928	3.89589	2.69868	0
	cellular response to lipopolysaccharide	0	0	0	0	0	0	1.72642	3.42395	1.95575	0
	histone deacetylase binding	0	0	0	0	0	0	1.38414	2.56681	1.62023	0
	response to lipopolysaccharide	0	0	0	0	0	0	1.43178	2.51247	1.40029	0
	positive regulation of apoptotic process	0	0	0	1.61417	0	0	1.57474	2.57039	2.88997	0
	cellular response to glucose starvation	0	0	0	0	0	0	0	3.37737	2.79049	0
	MAP kinase tyrosine/serine/threonine phosphatase activity	0	0	0	0	0	0	0	2.54794	2.81829	0
	PERK-mediated unfolded protein response	0	0	0	0	0	0	0	2.69117	0	0
	transcription factor activity, RNA polymerase II core promoter proximal region sequence-specific binding	-2.29726	0	0	0	0	0	1.60582	2.45518	2.75111	0
	transcription from RNA polymerase II promoter	-2.42702	0	0	0	0	0	0	3.68263	1.66919	0
	negative regulation of inclusion body assembly	0	0	0	0	0	0	1.66598	2.45951	2.60074	1.68808
	apoptotic process	0	0	0	0	0	0	1.58655	2.51602	2.17808	1.8922
	GTPase activity	0	0	0	0	0	0	0	2.46662	1.99038	2.70668
	heat shock protein binding	0	0	0	0	0	0	0	2.50721	1.69382	1.45255
cell cycle, transcription	nuclear membrane	0	0	0	0	1.94402	0	0	2.91624	2.84376	1.65942
	regulation of cell cycle	0	0	0	0	1.89277	0	2.33579	1.86435	2.52695	2.20715
	negative regulation of transcription from RNA polymerase II promoter	0	0	0	0	1.96301	0	3.25858	3.44469	3.04081	-1.49588
	transcription corepressor activity	0	0	0	0	2.16272	0	2.38552	1.91252	3.416	0
	regulation of cell proliferation	0	0	0	0	0	0	4.26424	1.73209	0	0
	transcription factor activity, sequence-specific DNA binding	-1.46733	0	0	0	2.0213	0	3.52589	3.92607	0	-2.03805
	circadian regulation of gene expression	0	0	0	1.588	3.25241	0	2.73165	1.57518	0	0
	positive regulation of transcription, DNA-templated	-1.64994	0	0	1.69566	2.61825	0	0	2.40094	0	0
	histone-lysine N-methyltransferase activity	0	0	0	0	2.98701	0	0	0	0	0
	cellular response to DNA damage stimulus	0	0	0	0	2.58279	0	0	0	0	0
	positive regulation of transcription from RNA polymerase II promoter	-4.76486	0	0	0	2.37718	0	3.07164	4.90178	2.35837	0
	RNA polymerase II core promoter proximal region sequence-specific DNA binding	-3.08661	0	0	0	0	0	1.37698	0	0	0
	transcriptional activator activity, RNA polymerase II core promoter proximal region sequence-specific binding	-6.2298	0	0	0	0	0	0	0	0	0
	chaperone mediated protein folding requiring cofactor	0	0	0	0	0	0	0	0	2.00974	2.72403
	preribosome, large subunit precursor	0	0	0	0	0	0	0	0	1.62615	2.99006
	structural constituent of cytoskeleton	0	0	0	0	0	0	0	0	0	3.19456
	G1/S transition of mitotic cell cycle	0	0	0	0	0	0	0	0	0	3.00728
	microtubule-based process	0	0	0	0	0	0	0	0	0	2.61086
	cell proliferation	0	0	0	0	1.45551	0	-1.41508	0	1.68932	6.02178
UPR	response to unfolded protein	0	0	0	0	0	0	0	4.1127	3.61964	2.42005
	protein refolding	0	0	0	0	0	0	0	3.06095	3.25408	2.79231
	unfolded protein binding	0	0	0	0	0	0	-2.23337	3.87736	3.31189	2.50709
	regulation of cellular response to heat	0	0	0	0	2.20034	0	0	6.55681	5.09755	2.29145
	nucleolus	0	0	0	0	0	0	-1.65496	5.71152/-2.58115	9.42911	3.86783
cell membranes, misc	oxidation-reduction process	0	0	0	-2.52618	-11.7687	0	-6.86478	-7.69123	-3.05984	0
	extracellular matrix	0	0	0	-5.52232	-17.7341	0	-4.31967	-5.50664	-2.46971	2.29331/-2.41484
	focal adhesion	0	0	0	0	-2.21887	0	-3.08668	-11.3658	-1.78135	2.2251
	SRP-dependent cotranslational protein targeting to membrane	0	0	0	0	0	0	0	-14.1508	0	0
	translational initiation	0	0	0	0	-2.05382	0	0	-11.1554	0	0
	nuclear-transcribed mRNA catabolic process, nonsense-mediated decay	0	0	0	0	0	0	0	-9.76513	0	0
	viral transcription	0	0	0	0	0	0	0	-10.7652	0	0
	lysosome	0	0	0	0	-4.06433	0	-1.57557	-5.32071	-6.48085	-3.18026
	lysosomal lumen	0	0	0	0	-3.95802	0	0	-4.13245	-2.22919	-3.73942
	Golgi apparatus	0	0	0	-1.30912	-2.06697	0	-1.56716	-4.2902	-3.37253	-2.26185
	platelet degranulation	0	0	0	-2.46455	-3.38795	0	-2.66115	-2.59693	-3.22276	-3.33199
	response to hypoxia	0	0	0	0	-3.03711	0	0	0	1.69932/-1.78037	1.41926/-2.22191
	angiogenesis	0	0	0	0	-1.68304	0	0	1.56185/-1.85499	2.23128/-2.65603	-1.96194
	receptor complex	0	0	0	0	0	0	0	0	0	-2.51532
	actomyosin structure organization	0	0	0	0	0	0	0	0	-1.56178	-3.09144
	platelet alpha granule lumen	0	0	0	0	-2.86523	0	-2.23814	0	-1.79379	-2.42949
	lysosomal membrane	0	0	0	0	0	0	0	-2.56516	-3.76977	0
	trans-Golgi network	0	0	0	0	-1.68715	0	0	-2.69316	-1.36718	0
cell cycle	mitotic metaphase plate congression	0	0	0	0	0	0	0	-2.61258	0	1.76764
	G2/M transition of mitotic cell cycle	0	0	0	0	0	0	0	-2.78235	0	1.5511
	midbody	0	0	0	0	0	0	0	-2.87253	0	1.48294
	kinetochore	0	0	0	0	0	0	0	-3.79275	0	0
	sister chromatid cohesion	0	0	0	0	0	0	0	-3.85787	0	0
	chromosome segregation	0	0	0	0	0	0	0	-4.10287	0	0
	condensed chromosome kinetochore	0	0	0	0	0	0	0	-4.35233	0	0
	cytochrome-c oxidase activity	0	0	0	0	0	0	0	-3.41434	0	0
	mitotic cytokinesis	0	0	0	0	0	0	0	-3.13203	0	0
	spindle	0	0	0	0	0	0	0	-3.15341	0	0
misc.	mitochondrial electron transport, cytochrome c to oxygen	0	0	0	0	0	0	0	-2.53182	0	0
	glutathione derivative biosynthetic process	0	0	0	0	0	0	0	-2.54129	0	0
	spindle microtubule	0	0	0	0	0	0	0	-2.73845	0	0
	antigen processing and presentation of exogenous peptide antigen via MHC class II	0	0	0	0	0	0	0	-2.83057	0	0
	supercoiled DNA binding	0	0	0	0	0	0	0	-2.8014	0	0
	Ndc80 complex	0	0	0	0	0	0	0	-2.8014	0	0
	response to reactive oxygen species	0	0	0	0	-5.24255	0	-4.08984	0	0	0
	endoplasmic reticulum lumen	0	0	0	0	-4.71661	0	-4.25596	-2.0301	0	0
	cell surface	0	0	0	0	-3.25764	0	-1.9375	-1.64496	0	1.46607/-1.51978
	cellular oxidant detoxification	0	0	0	0	-3.87117	0	-1.57047	-1.69628	0	0
	collagen binding	0	0	0	0	-3.99154	0	-1.73632	0	0	0
	protein homodimerization activity	0	0	0	0	-2.57292	0	-2.28409	0	0	0
	electron carrier activity	0	0	0	0	-3.12805	0	-2.60328	0	0	0
	glutathione peroxidase activity	0	0	0	0	-5.42048	0	0	-2.67946	0	0
	peroxisome	0	0	0	0	-4.08616	0	-1.72708	-1.9242	-1.66143	0
extracellular	cell adhesion	0	0	0	0	-3.93112	0	0	0	0	-2.42987
	extracellular matrix organization	0	0	0	0	-3.90947	0	0	0	-1.83179	-1.39503
	proteinaceous extracellular matrix	0	0	0	0	-4.78298	0	1.30786	0	0	0
	proteolysis	0	0	0	0	-3.67915	0	0	0	0	0
	heparin binding	0	0	0	0	-3.99537	0	0	0	0	0
	extracellular matrix structural constituent	0	0	0	0	-2.74452	0	0	0	0	0
	blood microparticle	0	0	0	0	-2.83463	0	0	0	0	0
	serine-type carboxypeptidase activity	0	0	0	0	-2.58252	0	0	0	0	0
	negative regulation of cell proliferation	0	0	0	0	-2.6121	0	0	0	0	0
	fibronectin binding	0	0	0	0	-2.61781	0	0	0	0	0
ribosomes	rRNA processing	0	0	0	0	0	0	0	-5.20073	1.5881	1.96575
	cytosolic small ribosomal subunit	0	0	0	0	0	0	0	-5.58913	0	0
	cytosolic large ribosomal subunit	0	0	0	0	0	0	0	-5.89571	0	0
	mitotic nuclear division	0	0	0	0	0	0	0	-7.45208	0	2.95899
	cell division	0	0	0	0	0	0	-1.67898	-9.49664	0	2.22458
	translation	0	0	0	0	0	0	0	-8.22708	0	0
	structural constituent of ribosome	0	0	0	0	0	0	0	-8.9252	0	0
mitochondria	Golgi membrane	0	0	0	0	0	0	-4.12587	-4.52814	-2.63418	-1.5925
	MHC class I protein complex	0	0	0	-1.52016	0	0	-3.57937	-3.81644	-1.91681	0
	antigen processing and presentation of exogenous peptide antigen via MHC class I, TAP-independent	0	0	0	-1.57059	0	0	-3.82261	-4.2482	-3.14946	0
	mitochondrial inner membrane	0	0	0	0	0	0	-4.122	-7.83559	0	0
	mitochondrial respiratory chain complex I assembly	0	0	0	0	0	0	-3.18464	-4.20779	0	0
	NADH dehydrogenase (ubiquinone) activity	0	0	0	0	0	0	-1.71931	-4.99795	0	0
	mitochondrial electron transport, NADH to ubiquinone	0	0	0	0	0	0	-2.36457	-5.43239	0	0
	mitochondrial respiratory chain complex I	0	0	0	0	0	0	-2.27454	-5.86925	0	0
	mitochondrial matrix	0	0	0	0	-4.10611	0	-5.09699	-5.32358	-2.43938	0
	endoplasmic reticulum	0	0	0	-3.0731	-3.29809	0	-7.00228	-3.80958	-3.31839	0
cell adhesion	response to drug	0	0	0	0	-2.50569	0	-4.40189	-1.89313	1.93027	2.17116
	perinuclear region of cytoplasm	0	0	0	0	0	0	-2.12718	-3.74284	0	1.7852
	cell-cell adhesion	0	0	0	0	0	0	-2.54655	-3.62169	0	3.26802
	cell-cell adherens junction	0	0	0	0	0	0	-3.44116	-3.73472	0	3.45632
	cadherin binding involved in cell-cell adhesion	0	0	0	0	0	0	-3.69698	-3.78531	0	3.08994
ER stress, antigen processing	cell redox homeostasis	0	0	0	0	-1.81362	0	-4.50127	0	0	0
	enzyme binding	0	0	0	0	0	0	-3.68605	-1.60093	0	0
	antigen processing and presentation of exogenous peptide antigen via MHC class I, TAP-dependent	0	0	0	0	0	0	-4.61899	-1.67401	0	0
	mRNA splicing, via spliceosome	0	0	0	0	0	0	-2.72	0	0	0
	response to cadmium ion	0	0	0	0	0	0	-2.54347	0	0	0
	negative regulation of ubiquitin-protein ligase activity involved in mitotic cell cycle	0	0	0	0	0	0	-2.57345	0	0	0
	endoplasmic reticulum chaperone complex	0	0	0	0	0	0	-3.58118	0	0	0
	protein folding in endoplasmic reticulum	0	0	0	0	0	0	-3.19066	0	0	0
	U12-type spliceosomal complex	0	0	0	0	0	0	-3.36333	0	0	0
	endoplasmic reticulum membrane	0	0	0	-1.68501	-2.31991	0	-3.55656	-3.17845	0	0
	interferon-gamma-mediated signaling pathway	0	0	0	0	0	0	-1.71776	-2.71795	0	0
	cytoplasmic ribonucleoprotein granule	0	0	0	0	0	0	-1.86043	-2.83806	0	0
	intracellular ribonucleoprotein complex	0	0	0	0	0	0	-3.27194	-2.18981	0	0
	antigen processing and presentation of peptide antigen via MHC class I	0	0	0	0	0	0	-3.17027	-2.47862	0	0
	response to oxidative stress	0	0	0	0	-1.64246	0	-2.23337	-2.71272	-1.37837	0
	fatty acid beta-oxidation	0	0	0	0	-1.93701	0	-1.98831	-2.82902	0	0
	mitochondrial membrane	0	0	0	0	-1.61777	0	-3.13321	-2.77714	0	0
