# Supplementary material for: Unfolded Protein Response Inhibition Reduces Middle East Respiratory Syndrome Coronavirus-Induced Acute Lung Injury
Source: mBio. 2021 Aug 10;12(4):e01572-21. doi: 10.1128/mBio.01572-21 (PMC8406233; doi:10.1128/mBio.01572-21)
Supplement: TABLE S2 [file mbio.01572-21-st002.xlsx]

## Sheet: textTableProt
		FB_0h	FB_12h	FB_24h	FB_36h	FB_48h	MVE_0h	MVE_12h	MVE_24h	MVE_36h	MVE_48h
hemoglobin	oxygen transport	0	0	0	0	5.57556	0	0	1.37081	0	4.79186
	oxygen transporter activity	0	0	0	0	5.57556	0	0	1.37081	0	4.79186
	oxygen binding	0	0	0	0	6.50826	0	0	0	0	5.11974
	hemoglobin complex	0	0	0	0	4.22065	0	0	0	0	3.47172
	blood microparticle	0	0	0	0	3.65622	0	0	4.8699	0	5.75452
	heme binding	0	0	0	0	2.08955	0	0	2.45015	0	4.17537
extracellular	extracellular matrix	0	0	-1.51893	0	0	0	0	3.95172	6.0338	2.20078
cellular membranes	endoplasmic reticulum lumen	0	0	-2.06283	0	0	0	0	0	6.23597	2.77268
	mitochondrial inner membrane	0	0	0	0	0	0	0	1.95798	8.22687	0
	membrane	0	0	0	0	0	0	0	0	6.9157	0
	viral transcription	0	0	0	0	0	0	0	0	4.60638	0
	endoplasmic reticulum membrane	0	0	0	0	0	0	0	0	3.49129	0
	melanosome	0	0	0	0	0	0	0	1.35592	3.52797	0
	integral component of membrane	0	0	0	0	0	0	0	0	4.98411	1.92242
	endoplasmic reticulum	0	0	0	0	-1.6579	0	0	0	3.42088	1.93683
extracellular	extracellular region	0	0	-3.722	-2.25442	-1.8384	-1.63584	0	2.04317	0	3.44649
	cell surface	0	0	-3.31123	0	-1.36189	0	0	0	2.21607	0
	extracellular matrix organization	0	0	-4.04722	0	0	0	0	0	0	0
	collagen catabolic process	0	0	0	-3.38104	-3.56125	0	0	0	0	0
	regulation of immune response	0	0	-2.10776	-3.71894	-2.75833	0	0	0	0	0
	extracellular space	0	0	-3.29523	-3.08388	-1.55282	0	-2.28537	-5.07284	0	1.408117/-2.26493
	movement of cell or subcellular component	0	0	0	0	0	0	0	-1.49888	0	-4.12463
chromatin	nuclear chromatin	0	0	0	0	0	0	0	0	0	-3.76464
	chromatin silencing	0	0	0	0	0	0	0	0	0	-4.01195
cytoskeleton and cell junctions	focal adhesion	0	0	0	0	0	0	0	-3.71203	0	-4.23286
	actin cytoskeleton	0	0	0	0	0	0	0	-4.29098	0	-5.40049
	cell-cell adhesion	0	0	0	0	0	0	0	-3.81901	-1.4663	-2.83011
	cell-cell adherens junction	0	0	0	0	0	0	0	-4.8591	-1.6065	-3.50938
	cadherin binding involved in cell-cell adhesion	0	0	0	0	0	0	0	-4.88566	-1.5518	-3.68891
